# Supplementary material for: Role for N-glycans and calnexin-calreticulin chaperones in SARS-CoV-2 Spike maturation and viral infectivity
Source: Sci Adv. 2022 Sep 23;8(38):eabq8678. doi: 10.1126/sciadv.abq8678 (PMC9506717; doi:10.1126/sciadv.abq8678)
Supplement: Supplementary file 2 — Movies S1 to S4 [file sciadv.abq8678_movies_s1_to_s4.zip]

Archive with 4 entries (4 files):
- sciadv.abq8678_movie_s1.avi
- sciadv.abq8678_movie_s2.avi
- sciadv.abq8678_movie_s3.avi
- sciadv.abq8678_movie_s4.avi
